# Supplementary material for: Prognostic, Immunological, and Mutational Analysis of MTA2 in Pan-Cancer and Drug Screening for Hepatocellular Carcinoma
Source: Biomolecules. 2023 May 24;13(6):883. doi: 10.3390/biom13060883 (PMC10296612; doi:10.3390/biom13060883)
Supplement: Supplementary file 1 [file biomolecules-13-00883-s001.zip]

Archive with 5 entries (5 files):
- biomolecules-2306571-supplementary.pdf
- Table S1.csv
- Table S2.csv
- Table S3.csv
- Table S4.csv
