# Supplementary material for: Prognostic, Immunological, and Mutational Analysis of MTA2 in Pan-Cancer and Drug Screening for Hepatocellular Carcinoma
Source: Biomolecules. 2023 May 24;13(6):883. doi: 10.3390/biom13060883 (PMC10296612; doi:10.3390/biom13060883)
Supplement: Supplementary file 1 [file biomolecules-13-00883-s001.zip › Table S1.csv]

source	target	Loc	score
MTA2	ESR1	Cytosol	0.97724272
MTA2	ESR1	Nucleus	0.97724272
MTA2	ESR1	Secretory-pathway	0.97724272
MTA2	ESR1	Extracellular	0.97724272
MTA2	ESR1	Membrane	0.97724272
MTA2	XPO1	Cytosol	1
MTA2	XPO1	Nucleus	1
MTA2	XPO1	Extracellular	1
MTA2	XPO1	Membrane	1
MTA2	XPO1	Secretory-pathway	1
MTA2	KPNB1	Cytosol	1
MTA2	KPNB1	Mitochondrion	1
MTA2	KPNB1	Nucleus	1
MTA2	KPNB1	Secretory-pathway	1
MTA2	KPNB1	Extracellular	1
MTA2	KPNB1	Membrane	1
MTA2	CDC5L	Nucleus	1
MTA2	CDC5L	Cytosol	1
MTA2	CDC5L	Extracellular	1
MTA2	CDC5L	Membrane	1
MTA2	HNRNPM	Cytosol	1
MTA2	HNRNPM	Nucleus	1
MTA2	HNRNPM	Extracellular	1
MTA2	HNRNPM	Membrane	1
MTA2	CHD5	Cytosol	1
MTA2	CHD5	Nucleus	1
MTA2	CHD5	Extracellular	1
MTA2	CHD5	Membrane	1
MTA2	BRCA1	Cytosol	1
MTA2	BRCA1	Nucleus	1
MTA2	BRCA1	Membrane	1
MTA2	SNW1	Cytosol	1
MTA2	SNW1	Nucleus	1
MTA2	TP53	Cytosol	0.868
MTA2	TP53	Mitochondrion	0.868
MTA2	TP53	Nucleus	0.868
MTA2	TP53	Secretory-pathway	0.868
MTA2	TP53BP1	Cytosol	0.994
MTA2	TP53BP1	Nucleus	0.994
MTA2	RNF2	Cytosol	1
MTA2	RNF2	Nucleus	1
MTA2	RBBP4	Cytosol	1
MTA2	RBBP4	Nucleus	1
MTA2	HDAC1	Cytosol	0.97
MTA2	HDAC1	Nucleus	0.97
MTA2	JUN	Cytosol	1
MTA2	JUN	Nucleus	1
MTA2	KDM1A	Cytosol	1
MTA2	KDM1A	Nucleus	1
MTA2	POLR2A	Nucleus	1
MTA2	POLR2A	Cytosol	1
MTA2	HDAC2	Cytosol	1
MTA2	HDAC2	Nucleus	1
MTA2	ZBTB16	Cytosol	1
MTA2	ZBTB16	Nucleus	1
MTA2	ZBTB16	Membrane	1
MTA2	SATB1	Nucleus	1
MTA2	H4C9	Cytosol	1
MTA2	H4C9	Mitochondrion	1
MTA2	H4C9	Nucleus	1
MTA2	H4C9	Extracellular	1
MTA2	H4C9	Membrane	1
MTA2	ZEB2	Cytosol	1
MTA2	ZEB2	Nucleus	1
MTA2	TOP2B	Cytosol	0.97
MTA2	TOP2B	Nucleus	0.97
MTA2	CHD3	Secretory-pathway	0.9
MTA2	CHD3	Cytosol	0.9
MTA2	CHD3	Nucleus	0.9
MTA2	NR3C1	Cytosol	1
MTA2	NR3C1	Mitochondrion	1
MTA2	NR3C1	Nucleus	1
MTA2	SMARCAD1	Nucleus	1
MTA2	SIN3A	Cytosol	1
MTA2	SIN3A	Nucleus	1
MTA2	EHMT2	Cytosol	1
MTA2	EHMT2	Nucleus	1
MTA2	POLR2C	Cytosol	0.9
MTA2	POLR2C	Nucleus	0.9
MTA2	BRCA2	Cytosol	1
MTA2	BRCA2	Nucleus	1
MTA2	BRCA2	Secretory-pathway	1
MTA2	GTF2E2	Cytosol	1
MTA2	GTF2E2	Nucleus	1
MTA2	SRRM2	Cytosol	1
MTA2	SRRM2	Nucleus	1
MTA2	GATAD2A	Nucleus	1
MTA2	CHD4	Cytosol	0.96724
MTA2	CHD4	Nucleus	0.96724
MTA2	CHD4	Extracellular	0.96724
MTA2	CHD4	Membrane	0.96724
MTA2	ZBTB1	Nucleus	1
MTA2	BARD1	Cytosol	0.862
MTA2	BARD1	Nucleus	0.862
MTA2	MTA1	Cytosol	0.85
MTA2	MTA1	Nucleus	0.85
MTA2	TCF20	Nucleus	1
MTA2	IKZF1	Cytosol	0.866666667
MTA2	IKZF1	Nucleus	0.866666667
MTA2	PARK7	Cytosol	1
MTA2	PARK7	Mitochondrion	1
MTA2	PARK7	Nucleus	1
MTA2	PARK7	Secretory-pathway	1
MTA2	PARK7	Membrane	1
MTA2	PARK7	Extracellular	1
MTA2	BRCC3	Cytosol	1
MTA2	BRCC3	Nucleus	1
MTA2	DPY30	Cytosol	1
MTA2	DPY30	Nucleus	1
MTA2	DPY30	Secretory-pathway	1
MTA2	HNRNPR	Cytosol	0.8594925
MTA2	HNRNPR	Nucleus	0.8594925
MTA2	HNRNPR	Secretory-pathway	0.8594925
MTA2	HNRNPR	Membrane	0.8594925
MTA2	L3MBTL2	Nucleus	1
MTA2	HDAC5	Cytosol	1
MTA2	HDAC5	Nucleus	1
MTA2	HDAC5	Secretory-pathway	1
MTA2	YY1	Cytosol	1
MTA2	YY1	Nucleus	1
MTA2	DNMT3B	Cytosol	1
MTA2	DNMT3B	Nucleus	1
MTA2	SIRT6	Cytosol	0.866666667
MTA2	SIRT6	Nucleus	0.866666667
MTA2	CHD7	Nucleus	0.955
MTA2	H3C1	Mitochondrion	1
MTA2	H3C1	Nucleus	1
MTA2	H3C1	Extracellular	1
MTA2	H3C1	Membrane	1
MTA2	H3C1	Cytosol	1
MTA2	SPEN	Nucleus	1
MTA2	SPEN	Cytosol	1
MTA2	BANF1	Cytosol	1
MTA2	BANF1	Nucleus	1
MTA2	BANF1	Membrane	1
MTA2	BCL11A	Cytosol	1
MTA2	BCL11A	Nucleus	1
MTA2	NFATC2	Cytosol	1
MTA2	NFATC2	Nucleus	1
MTA2	MBD2	Cytosol	1
MTA2	MBD2	Nucleus	1
MTA2	RARA	Membrane	0.887066667
MTA2	RARA	Cytosol	0.887066667
MTA2	RARA	Nucleus	0.887066667
MTA2	SAP30	Nucleus	1
MTA2	MTA3	Cytosol	0.9
MTA2	MTA3	Nucleus	0.9
MTA2	RFX3	Cytosol	1
MTA2	RFX3	Nucleus	1
MTA2	SATB2	Nucleus	0.9
MTA2	APPL1	Cytosol	1
MTA2	APPL1	Nucleus	1
MTA2	APPL1	Secretory-pathway	1
MTA2	APPL1	Extracellular	1
MTA2	APPL1	Membrane	1
MTA2	ZNF219	Nucleus	1
MTA2	ZNF219	Membrane	1
MTA2	ATR	Nucleus	1
MTA2	ATR	Secretory-pathway	1
MTA2	NR4A1	Cytosol	0.924333333
MTA2	NR4A1	Nucleus	0.924333333
MTA2	KPNA2	Cytosol	1
MTA2	KPNA2	Nucleus	1
MTA2	KPNA2	Extracellular	1
MTA2	KPNA2	Membrane	1
MTA2	TRIM28	Nucleus	1
MTA2	H3-4	Mitochondrion	1
MTA2	H3-4	Nucleus	1
MTA2	H3-4	Cytosol	1
MTA2	NACC2	Cytosol	1
MTA2	NACC2	Mitochondrion	1
MTA2	NACC2	Nucleus	1
MTA2	MED30	Cytosol	1
MTA2	MED30	Nucleus	1
MTA2	SOX2	Cytosol	1
MTA2	SOX2	Nucleus	1
MTA2	BCL11B	Nucleus	1
MTA2	BCL11B	Membrane	1
MTA2	GATAD2B	Nucleus	1
MTA2	DNMT1	Nucleus	0.9
MTA2	ZMYND8	Cytosol	0.8306
MTA2	ZMYND8	Nucleus	0.8306
MTA2	ZMYND8	Secretory-pathway	0.8306
MTA2	ZMYND8	Membrane	0.8306
MTA2	ZFPM2	Cytosol	0.85
MTA2	ZFPM2	Nucleus	0.85
MTA2	RBBP7	Cytosol	0.9
MTA2	RBBP7	Nucleus	0.9
MTA2	SIRT7	Cytosol	1
MTA2	SIRT7	Nucleus	1
MTA2	SIRT7	Membrane	1
MTA2	HNRNPD	Cytosol	0.99909
MTA2	HNRNPD	Nucleus	0.99909
MTA2	HNRNPD	Membrane	0.99909
MTA2	HMG20A	Cytosol	0.999
MTA2	HMG20A	Nucleus	0.999
MTA2	ELAVL1	Cytosol	0.9993448
MTA2	ELAVL1	Nucleus	0.9993448
MTA2	ELAVL1	Extracellular	0.9993448
MTA2	ELAVL1	Membrane	0.9993448
MTA2	MBD3	Cytosol	0.999
MTA2	MBD3	Mitochondrion	0.999
MTA2	MBD3	Nucleus	0.999
MTA2	PIMREG	Cytosol	0.999
MTA2	PIMREG	Nucleus	0.999
MTA2	KDM5B	Cytosol	0.999
MTA2	KDM5B	Nucleus	0.999
MTA2	FOXK2	Cytosol	0.999
MTA2	FOXK2	Nucleus	0.999
MTA2	LOXL2	Secretory-pathway	0.9991096
MTA2	LOXL2	Nucleus	0.9991096
MTA2	LOXL2	Extracellular	0.9991096
MTA2	LOXL2	Membrane	0.9991096
MTA2	KPNA1	Cytosol	0.99884024
MTA2	KPNA1	Mitochondrion	0.99884024
MTA2	KPNA1	Nucleus	0.99884024
MTA2	KPNA1	Membrane	0.99884024
MTA2	KPNA1	Extracellular	0.99884024
MTA2	AIM2	Cytosol	0.999
MTA2	AIM2	Mitochondrion	0.999
MTA2	AIM2	Nucleus	0.999
MTA2	SUMO2	Cytosol	0.999
MTA2	SUMO2	Nucleus	0.999
MTA2	ZBED1	Mitochondrion	0.999
MTA2	ZBED1	Nucleus	0.999
MTA2	ZBED1	Cytosol	0.999
MTA2	GET4	Cytosol	0.998
MTA2	GET4	Nucleus	0.998
MTA2	CDK2AP1	Cytosol	0.998
MTA2	CDK2AP1	Mitochondrion	0.998
MTA2	CDK2AP1	Nucleus	0.998
MTA2	RTCB	Cytosol	0.998
MTA2	RTCB	Nucleus	0.998
MTA2	RTCB	Secretory-pathway	0.998
MTA2	AGO2	Cytosol	0.99796672
MTA2	AGO2	Nucleus	0.99796672
MTA2	AGO2	Membrane	0.99796672
MTA2	AGO2	Extracellular	0.99796672
MTA2	PPP4R3A	Cytosol	0.998
MTA2	PPP4R3A	Nucleus	0.998
MTA2	GATAD1	Secretory-pathway	0.998
MTA2	GATAD1	Cytosol	0.998
MTA2	GATAD1	Nucleus	0.998
MTA2	TWIST1	Nucleus	0.997
MTA2	LSM8	Cytosol	0.8485
MTA2	LSM8	Nucleus	0.8485
MTA2	ZGPAT	Cytosol	0.997152
MTA2	ZGPAT	Nucleus	0.997152
MTA2	ZGPAT	Membrane	0.997152
MTA2	NANOG	Nucleus	0.997
MTA2	MYPN	Cytosol	0.92248
MTA2	MYPN	Nucleus	0.92248
MTA2	MYPN	Membrane	0.92248
MTA2	LARP7	Cytosol	0.996
MTA2	LARP7	Nucleus	0.996
MTA2	TRIM35	Cytosol	0.898
MTA2	TRIM35	Nucleus	0.898
MTA2	ZNF827	Nucleus	0.996
MTA2	PTOV1	Cytosol	0.9652744
MTA2	PTOV1	Mitochondrion	0.9652744
MTA2	PTOV1	Nucleus	0.9652744
MTA2	PTOV1	Secretory-pathway	0.9652744
MTA2	PTOV1	Extracellular	0.9652744
MTA2	PTOV1	Membrane	0.9652744
MTA2	APPL2	Cytosol	0.99568
MTA2	APPL2	Nucleus	0.99568
MTA2	APPL2	Secretory-pathway	0.99568
MTA2	APPL2	Extracellular	0.99568
MTA2	NR2C1	Cytosol	0.99544
MTA2	NR2C1	Nucleus	0.99544
MTA2	NR2C1	Membrane	0.99544
MTA2	ESR2	Cytosol	0.99508888
MTA2	ESR2	Mitochondrion	0.99508888
MTA2	ESR2	Nucleus	0.99508888
MTA2	ESR2	Extracellular	0.99508888
MTA2	ESR2	Membrane	0.99508888
MTA2	MTOR	Cytosol	0.99492472
MTA2	MTOR	Mitochondrion	0.99492472
MTA2	MTOR	Nucleus	0.99492472
MTA2	MTOR	Secretory-pathway	0.99492472
MTA2	MTOR	Membrane	0.99492472
MTA2	MTOR	Extracellular	0.99492472
MTA2	KSR1	Cytosol	0.99451144
MTA2	KSR1	Nucleus	0.99451144
MTA2	KSR1	Secretory-pathway	0.99451144
MTA2	KSR1	Membrane	0.99451144
MTA2	KSR1	Extracellular	0.99451144
MTA2	UBE3C	Cytosol	0.994256
MTA2	UBE3C	Mitochondrion	0.994256
MTA2	UBE3C	Nucleus	0.994256
MTA2	UBE3C	Membrane	0.994256
MTA2	RPP25	Cytosol	0.992
MTA2	RPP25	Nucleus	0.992
MTA2	MBD3L1	Nucleus	0.992
MTA2	ZBTB7A	Nucleus	0.992
MTA2	PHF20L1	Cytosol	0.91906
MTA2	PHF20L1	Nucleus	0.91906
MTA2	PHF20L1	Membrane	0.91906
MTA2	ZNF800	Cytosol	0.987
MTA2	ZNF800	Nucleus	0.987
MTA2	CUL3	Cytosol	0.98317144
MTA2	CUL3	Nucleus	0.98317144
MTA2	CUL3	Secretory-pathway	0.98317144
MTA2	CUL3	Membrane	0.98317144
MTA2	CUL3	Extracellular	0.98317144
MTA2	FAM219A	Cytosol	0.982
MTA2	FAM219A	Nucleus	0.982
MTA2	FAM219A	Secretory-pathway	0.982
MTA2	UNK	Cytosol	0.973
MTA2	UNK	Nucleus	0.973
MTA2	FKBP3	Cytosol	0.958
MTA2	FKBP3	Nucleus	0.958
MTA2	CSNK1E	Cytosol	0.958
MTA2	CSNK1E	Nucleus	0.958
MTA2	XYLT2	Cytosol	0.957776
MTA2	XYLT2	Mitochondrion	0.957776
MTA2	XYLT2	Nucleus	0.957776
MTA2	XYLT2	Secretory-pathway	0.957776
MTA2	XYLT2	Extracellular	0.957776
MTA2	XYLT2	Membrane	0.957776
MTA2	DLST	Membrane	0.9573112
MTA2	DLST	Mitochondrion	0.9573112
MTA2	DLST	Cytosol	0.9573112
MTA2	DLST	Nucleus	0.9573112
MTA2	DLST	Extracellular	0.9573112
MTA2	EHBP1L1	Cytosol	0.946576
MTA2	EHBP1L1	Nucleus	0.946576
MTA2	EHBP1L1	Secretory-pathway	0.946576
MTA2	EHBP1L1	Extracellular	0.946576
MTA2	EHBP1L1	Membrane	0.946576
MTA2	TSC22D3	Cytosol	0.87
MTA2	TSC22D3	Nucleus	0.87
MTA2	TSC22D3	Secretory-pathway	0.87
MTA2	PPP4R1	Cytosol	0.94
MTA2	PPP4R1	Nucleus	0.94
MTA2	TCF19	Cytosol	0.937
MTA2	TCF19	Nucleus	0.937
MTA2	MAP4	Cytosol	0.936919
MTA2	MAP4	Nucleus	0.936919
MTA2	MAP4	Membrane	0.936919
MTA2	NTRK1	Membrane	0.9244
MTA2	NTRK1	Cytosol	0.9244
MTA2	NTRK1	Nucleus	0.9244
MTA2	NTRK1	Secretory-pathway	0.9244
MTA2	NTRK1	Extracellular	0.9244
MTA2	BCL2L11	Mitochondrion	0.9230392
MTA2	BCL2L11	Cytosol	0.9230392
MTA2	BCL2L11	Nucleus	0.9230392
MTA2	BCL2L11	Extracellular	0.9230392
MTA2	BCL2L11	Membrane	0.9230392
MTA2	BCL2L14	Cytosol	0.919864
MTA2	BCL2L14	Nucleus	0.919864
MTA2	BCL2L14	Extracellular	0.919864
MTA2	BCL2L14	Membrane	0.919864
MTA2	MBD3L2	Mitochondrion	0.91
MTA2	MBD3L2	Nucleus	0.91
MTA2	SPAG9	Cytosol	0.91
MTA2	SPAG9	Nucleus	0.91
MTA2	SPAG9	Secretory-pathway	0.91
MTA2	CDK18	Cytosol	0.91
MTA2	CDK18	Nucleus	0.91
MTA2	PCNT	Cytosol	0.90172
MTA2	PCNT	Nucleus	0.90172
MTA2	PCNT	Extracellular	0.90172
MTA2	PCNT	Membrane	0.90172
MTA2	ULK2	Cytosol	0.892
MTA2	ULK2	Nucleus	0.892
MTA2	ULK2	Secretory-pathway	0.892
MTA2	ULK2	Extracellular	0.892
MTA2	OBSL1	Cytosol	0.87988
MTA2	OBSL1	Nucleus	0.87988
MTA2	OBSL1	Secretory-pathway	0.87988
MTA2	OBSL1	Extracellular	0.87988
MTA2	OBSL1	Membrane	0.87988
MTA2	PDHA1	Membrane	0.8726
MTA2	PDHA1	Cytosol	0.8726
MTA2	PDHA1	Mitochondrion	0.8726
MTA2	PDHA1	Nucleus	0.8726
MTA2	TSSC4	Cytosol	0.8
MTA2	TSSC4	Nucleus	0.8
MTA2	CD2AP	Cytosol	0.78964
MTA2	CD2AP	Nucleus	0.78964
MTA2	CD2AP	Secretory-pathway	0.78964
MTA2	CD2AP	Membrane	0.78964
MTA2	ROCK2	Cytosol	0.77068
MTA2	ROCK2	Nucleus	0.77068
MTA2	ROCK2	Extracellular	0.77068
MTA2	ROCK2	Membrane	0.77068
MTA2	GPHN	Cytosol	0.747352
MTA2	GPHN	Membrane	0.747352
MTA2	GPHN	Extracellular	0.747352
MTA2	ZDHHC1	Cytosol	0.73288
MTA2	ZDHHC1	Secretory-pathway	0.73288
MTA2	ZDHHC1	Extracellular	0.73288
MTA2	ZDHHC1	Membrane	0.73288
MTA2	RABEP2	Cytosol	0.7
MTA2	RABEP2	Nucleus	0.7
MTA2	RABEP2	Secretory-pathway	0.7
MTA2	NIPSNAP2	Cytosol	0.64
MTA2	NIPSNAP2	Mitochondrion	0.64
MTA2	NIPSNAP2	Extracellular	0.64
MTA2	CCDC69	Membrane	0.258
MTA2	CCDC69	Cytosol	0.258
MTA2	CCDC69	Secretory-pathway	0.258
MTA2	CPNE5	Cytosol	0.09
MTA2	CPNE5	Membrane	0.09
