# Supplementary material for: Prognostic, Immunological, and Mutational Analysis of MTA2 in Pan-Cancer and Drug Screening for Hepatocellular Carcinoma
Source: Biomolecules. 2023 May 24;13(6):883. doi: 10.3390/biom13060883 (PMC10296612; doi:10.3390/biom13060883)
Supplement: Supplementary file 1 [file biomolecules-13-00883-s001.zip › Table S2.csv]

cancer	HR	HR.95L	HR.95H	pvalue
ACC	3.988321961	1.683294465	9.449750118	0.001671272
BLCA	0.880182168	0.612418543	1.265018276	0.490417564
BRCA	0.720085207	0.509543265	1.017622528	0.062748891
CESC	0.58268814	0.306868371	1.106420538	0.098768293
CHOL	1.211511737	0.407951368	3.597881526	0.729727016
COAD	1.030740263	0.624584788	1.701010832	0.905702688
DLBC	1.625893459	0.283831962	9.313713392	0.585203714
ESCA	0.551073879	0.299485409	1.014014076	0.05546265
GBM	0.983236006	0.654421801	1.477262893	0.935128449
HNSC	0.983976077	0.736781267	1.314106321	0.912857579
KICH	1.884689199	0.472000624	7.525526858	0.369633357
KIRC	2.061512334	1.2793487	3.321872374	0.002958498
KIRP	2.329136447	1.024201272	5.296689954	0.043694391
LAML	4.314068083	2.009019892	9.263812418	0.00017743
LGG	1.11675286	0.727662307	1.71389522	0.613368546
LIHC	2.133683781	1.473982755	3.088642972	5.93E-05
LUAD	1.417901626	1.003285367	2.003861601	0.047866765
LUSC	0.939274364	0.696079022	1.267437034	0.68197015
MESO	2.322391679	1.065353382	5.062642315	0.034074936
OV	0.830179805	0.640851805	1.075441317	0.158762736
PAAD	1.506203686	0.800700473	2.833331088	0.203902494
PCPG	5.065703607	0.758994083	33.80968787	0.093887532
PRAD	3.172799159	0.357468513	28.16095441	0.29997133
READ	0.453649719	0.180091103	1.142744225	0.093564337
SARC	1.291822259	0.789002508	2.115081681	0.308733905
SKCM	0.831330582	0.613290724	1.126888942	0.233948856
STAD	0.635668159	0.442302844	0.913568642	0.014346203
TGCT	1.370895836	0.201333382	9.334544413	0.747207863
THCA	0.792290525	0.122831216	5.110462103	0.806612558
THYM	0.141911484	0.018804745	1.070946128	0.05829212
UCEC	0.765049539	0.489449186	1.195835673	0.239921528
UCS	0.765937209	0.421377304	1.392243492	0.381793153
UVM	1.165393325	0.360042391	3.77217137	0.79841509
