# Supplementary material for: Prognostic, Immunological, and Mutational Analysis of MTA2 in Pan-Cancer and Drug Screening for Hepatocellular Carcinoma
Source: Biomolecules. 2023 May 24;13(6):883. doi: 10.3390/biom13060883 (PMC10296612; doi:10.3390/biom13060883)
Supplement: Supplementary file 1 [file biomolecules-13-00883-s001.zip › Table S3.csv]

Query	Gene	cor	pvalue
MTA2	MTF2	0.657849743	9.92E-48
MTA2	MSANTD3	0.606104338	7.03E-39
MTA2	NCEH1	0.619340364	5.49E-41
MTA2	UBE2Z	0.620392046	3.69E-41
MTA2	INTS4	0.606480669	6.14E-39
MTA2	SMARCD1	0.726626924	1.29E-62
MTA2	SLC36A1	0.609900713	1.79E-39
MTA2	PRPF19	0.648730154	4.81E-46
MTA2	TUBA1C	0.605357173	9.18E-39
MTA2	MOB1A	0.605527313	8.64E-39
MTA2	STRN4	0.639917435	1.80E-44
MTA2	SLC37A3	0.643509006	4.18E-45
MTA2	SENP1	0.62595412	4.45E-42
MTA2	CBX1	0.622661606	1.57E-41
MTA2	ILF3	0.642161108	7.25E-45
MTA2	DLGAP5	0.606594272	5.89E-39
MTA2	VASP	0.621401215	2.52E-41
MTA2	CNPY4	0.610988187	1.20E-39
MTA2	GTF3C2	0.608489805	2.98E-39
MTA2	EHBP1L1	0.681395711	2.30E-52
MTA2	CNOT6	0.62191014	2.08E-41
MTA2	CNOT9	0.645513733	1.83E-45
MTA2	KCTD10	0.641158678	1.09E-44
MTA2	HNRNPL	0.674921859	4.77E-51
MTA2	CENPA	0.609354267	2.18E-39
MTA2	KLC2	0.725270345	2.80E-62
MTA2	LPCAT4	0.61051826	1.43E-39
MTA2	POLA2	0.675762061	3.23E-51
MTA2	INCENP	0.668041733	1.10E-49
MTA2	MACROH2A1	0.664846392	4.60E-49
MTA2	LIMK1	0.673936456	7.52E-51
MTA2	NUP188	0.638211544	3.59E-44
MTA2	ANKRD52	0.620812309	3.15E-41
MTA2	GIT1	0.633575644	2.28E-43
MTA2	DVL3	0.605104971	1.00E-38
MTA2	RBM45	0.600778305	4.65E-38
MTA2	NDC80	0.614002225	3.99E-40
MTA2	FEN1	0.62925489	1.24E-42
MTA2	CDK2	0.605488647	8.76E-39
MTA2	KLHL18	0.651254452	1.66E-46
MTA2	USP39	0.613456278	4.88E-40
MTA2	LMNB2	0.696358605	1.52E-55
MTA2	FBXL19	0.664446162	5.50E-49
MTA2	RCC2	0.722552083	1.31E-61
MTA2	SPATS2	0.685840418	2.73E-53
MTA2	PLXNA1	0.614540386	3.27E-40
MTA2	ATP13A2	0.642093576	7.45E-45
MTA2	BTBD10	0.667523908	1.39E-49
MTA2	DBF4	0.661175348	2.33E-48
MTA2	SART3	0.61202279	8.25E-40
MTA2	PLK1	0.606054745	7.15E-39
MTA2	PGS1	0.613087627	5.59E-40
MTA2	SF1	0.664144126	6.29E-49
MTA2	ZNF195	0.628117823	1.93E-42
MTA2	RABL6	0.600727971	4.73E-38
MTA2	CSRNP2	0.647364472	8.50E-46
MTA2	DGKZ	0.711848932	4.75E-59
MTA2	TRAFD1	0.691669391	1.58E-54
MTA2	TCF3	0.626750285	3.27E-42
MTA2	RBBP8	0.673212736	1.05E-50
MTA2	STIP1	0.658471286	7.58E-48
MTA2	MRE11	0.628356889	1.76E-42
MTA2	PACS1	0.652191486	1.12E-46
MTA2	ATN1	0.609307547	2.22E-39
MTA2	NAT10	0.609626336	1.98E-39
MTA2	SF3B2	0.687911807	1.00E-53
MTA2	MUS81	0.721988636	1.79E-61
MTA2	SLC9A1	0.603174084	1.99E-38
MTA2	ELF4	0.637391596	4.99E-44
MTA2	PKM	0.668487707	9.01E-50
MTA2	NCAPD2	0.642160894	7.25E-45
MTA2	RTN3	0.603075799	2.07E-38
MTA2	UIMC1	0.63616443	8.15E-44
MTA2	HNRNPUL2	0.668430162	9.25E-50
MTA2	RNF145	0.601514255	3.59E-38
MTA2	ZBED5	0.630371094	8.03E-43
MTA2	HNRNPUL1	0.634304437	1.71E-43
MTA2	TACC3	0.629469776	1.14E-42
MTA2	DDX23	0.613296109	5.18E-40
MTA2	PLCB3	0.722469094	1.37E-61
MTA2	SRSF1	0.63770703	4.40E-44
MTA2	RUBCN	0.648892477	4.49E-46
MTA2	PDE7A	0.652580058	9.49E-47
MTA2	ARF3	0.627805136	2.18E-42
MTA2	MCRS1	0.618893699	6.49E-41
MTA2	E2F6	0.622588735	1.61E-41
MTA2	CCDC6	0.612812289	6.18E-40
MTA2	TTC9C	0.69213497	1.26E-54
MTA2	PROSER1	0.602004806	3.02E-38
MTA2	ANKRD13D	0.693582641	6.11E-55
MTA2	EED	0.66831738	9.73E-50
MTA2	NRF1	0.63139226	5.39E-43
MTA2	ACIN1	0.630703866	7.05E-43
MTA2	HINFP	0.617842282	9.61E-41
MTA2	KIF2C	0.608556474	2.91E-39
MTA2	FANCI	0.61271964	6.40E-40
MTA2	NUP205	0.614241872	3.66E-40
MTA2	EIF1AD	0.663695046	7.67E-49
MTA2	PRDM4	0.616903148	1.36E-40
MTA2	TRIP13	0.62428114	8.45E-42
MTA2	KIF11	0.619027956	6.17E-41
MTA2	CPSF6	0.680612538	3.33E-52
MTA2	HNRNPLL	0.61162728	9.54E-40
MTA2	TBC1D10B	0.664404785	5.60E-49
MTA2	NCOA5	0.613335374	5.10E-40
MTA2	UBTF	0.612790797	6.23E-40
MTA2	EZH2	0.629232847	1.25E-42
MTA2	H2AX	0.603748942	1.63E-38
MTA2	PPP1R18	0.645013357	2.25E-45
MTA2	DR1	0.677593243	1.38E-51
MTA2	ZNF202	0.616409647	1.64E-40
MTA2	DYNC1H1	0.617700072	1.01E-40
MTA2	ANLN	0.621804963	2.17E-41
MTA2	CDCA5	0.610862254	1.26E-39
MTA2	NCBP2	0.614887827	2.88E-40
MTA2	NSD2	0.645292707	2.00E-45
MTA2	CDCA4	0.619009524	6.21E-41
MTA2	KPNA2	0.618540126	7.41E-41
MTA2	VANGL1	0.622697817	1.54E-41
MTA2	PRKCD	0.600278298	5.54E-38
MTA2	MELK	0.616170258	1.79E-40
MTA2	U2AF2	0.682967876	1.09E-52
MTA2	DPF2	0.7291569	2.99E-63
MTA2	CHPF2	0.608738867	2.72E-39
MTA2	ARPC2	0.610110406	1.66E-39
MTA2	SPINDOC	0.757553946	6.72E-71
MTA2	GMIP	0.638682289	2.97E-44
MTA2	ECT2	0.66370967	7.62E-49
MTA2	ANKLE2	0.616238959	1.75E-40
MTA2	SFPQ	0.680617641	3.32E-52
MTA2	RIC8A	0.62941652	1.17E-42
MTA2	SRRT	0.658555827	7.30E-48
MTA2	RELA	0.631529163	5.10E-43
MTA2	ZNF207	0.624003406	9.39E-42
MTA2	MED15	0.602367892	2.65E-38
MTA2	ACER3	0.628726777	1.52E-42
MTA2	CERS5	0.616768192	1.43E-40
MTA2	PPM1G	0.614944238	2.82E-40
MTA2	POC5	0.605080084	1.01E-38
MTA2	SPDL1	0.61756202	1.07E-40
MTA2	S100PBP	0.614883874	2.88E-40
MTA2	MARK2	0.745694052	1.40E-67
MTA2	VPS37C	0.750202524	8.06E-69
MTA2	NCAPH	0.628894589	1.43E-42
MTA2	RNF41	0.60434377	1.32E-38
MTA2	POLD3	0.640571646	1.38E-44
MTA2	PRKCI	0.648510217	5.27E-46
MTA2	YKT6	0.623299805	1.23E-41
MTA2	XPO6	0.627036927	2.93E-42
MTA2	PIP5K1C	0.609103749	2.39E-39
MTA2	MRTFA	0.619191513	5.80E-41
MTA2	PHTF2	0.637711904	4.39E-44
MTA2	RNPS1	0.610188801	1.61E-39
MTA2	DNMT1	0.662214372	1.48E-48
MTA2	CDCA8	0.621256041	2.67E-41
MTA2	GTF2H1	0.635692286	9.84E-44
MTA2	LMNB1	0.609683899	1.93E-39
MTA2	HCFC1	0.617178514	1.23E-40
MTA2	CFL1	0.676299306	2.52E-51
MTA2	KHDRBS1	0.640502338	1.42E-44
MTA2	NAA40	0.736638785	3.60E-65
MTA2	PPP2R5B	0.600382476	5.34E-38
MTA2	MTMR2	0.660906357	2.62E-48
MTA2	TRA2B	0.614041202	3.94E-40
MTA2	MAP7D1	0.710137084	1.19E-58
MTA2	KMT5A	0.63370605	2.16E-43
MTA2	MAPRE1	0.611351357	1.05E-39
MTA2	DAZAP1	0.605033603	1.03E-38
MTA2	CBFB	0.602609562	2.44E-38
MTA2	NCAPD3	0.629904751	9.63E-43
MTA2	NCDN	0.652382067	1.03E-46
MTA2	PTBP1	0.629640743	1.07E-42
MTA2	DYNC1LI1	0.626432856	3.70E-42
MTA2	CASP2	0.691318049	1.88E-54
MTA2	PPME1	0.674527476	5.72E-51
MTA2	HNRNPD	0.602820773	2.26E-38
MTA2	RPS6KA4	0.717625349	2.04E-60
MTA2	GPD2	0.640671036	1.33E-44
MTA2	SET	0.621494183	2.44E-41
MTA2	FAM118B	0.658458789	7.62E-48
MTA2	PTMA	0.617186681	1.23E-40
MTA2	RBM14	0.67815843	1.06E-51
MTA2	BRPF1	0.69158903	1.65E-54
MTA2	IKBKE	0.60325792	1.94E-38
MTA2	NAP1L4	0.637434257	4.91E-44
MTA2	SSRP1	0.709534896	1.64E-58
MTA2	UBA2	0.614300364	3.58E-40
MTA2	ZDHHC5	0.618083781	8.78E-41
MTA2	PHF19	0.651780859	1.33E-46
MTA2	YEATS2	0.683346903	9.06E-53
MTA2	MARS1	0.600536538	5.06E-38
MTA2	SNHG1	0.620943781	3.00E-41
MTA2	RBM17	0.613273139	5.22E-40
MTA2	NUP93	0.613518761	4.77E-40
MTA2	DCLRE1B	0.646418511	1.26E-45
MTA2	PIGS	0.606984768	5.12E-39
MTA2	GMEB1	0.629375975	1.18E-42
MTA2	NFE2L3	0.631546116	5.07E-43
MTA2	SMG9	0.600414214	5.28E-38
MTA2	GRK2	0.663469827	8.48E-49
MTA2	GSK3A	0.601651206	3.42E-38
MTA2	CNOT3	0.638349327	3.40E-44
MTA2	EWSR1	0.614043992	3.93E-40
MTA2	TMEM201	0.60881288	2.65E-39
MTA2	CAP1	0.612675161	6.50E-40
MTA2	FUBP1	0.600785608	4.63E-38
MTA2	ARHGAP1	0.628814524	1.47E-42
MTA2	RPAP3	0.615485584	2.31E-40
MTA2	SAE1	0.657221931	1.30E-47
MTA2	TRAF3	0.646273519	1.34E-45
MTA2	RNF34	0.703530386	3.87E-57
MTA2	CHD4	0.610690831	1.34E-39
MTA2	DRAM1	0.625570152	5.16E-42
MTA2	PHF21A	0.665113221	4.09E-49
MTA2	RFWD3	0.60995897	1.75E-39
MTA2	FRMD8	0.73184558	6.21E-64
MTA2	E2F3	0.60635874	6.41E-39
MTA2	CDK16	0.611978379	8.39E-40
MTA2	DNM1L	0.622936514	1.41E-41
MTA2	CEP164	0.621065996	2.87E-41
MTA2	KPNB1	0.621779629	2.19E-41
MTA2	RIT1	0.614131604	3.81E-40
MTA2	RHNO1	0.628049584	1.98E-42
MTA2	CKAP5	0.604559797	1.22E-38
MTA2	NUP62	0.665802914	3.01E-49
MTA2	PPHLN1	0.617303774	1.18E-40
MTA2	TPGS2	0.613649206	4.55E-40
MTA2	BUB1B	0.640263357	1.57E-44
MTA2	RAB35	0.667822174	1.22E-49
MTA2	PPP4R1	0.618290116	8.13E-41
MTA2	CORO1C	0.625050864	6.29E-42
