# Supplementary material for: Prognostic, Immunological, and Mutational Analysis of MTA2 in Pan-Cancer and Drug Screening for Hepatocellular Carcinoma
Source: Biomolecules. 2023 May 24;13(6):883. doi: 10.3390/biom13060883 (PMC10296612; doi:10.3390/biom13060883)
Supplement: Supplementary file 1 [file biomolecules-13-00883-s001.zip › Table S4.csv]

Description	NES	p-value
ACC:
KEGG_OLFACTORY_TRANSDUCTION	1.390402307	0.011111111
KEGG_DRUG_METABOLISM_OTHER_ENZYMES	-1.378024533	0.03030303
KEGG_STARCH_AND_SUCROSE_METABOLISM	-1.370986332	0.03030303
KEGG_RNA_DEGRADATION	-1.365927363	0.032258065
KEGG_STEROID_HORMONE_BIOSYNTHESIS	-1.347637078	0.033333333
BLCA:
KEGG_CYTOSOLIC_DNA_SENSING_PATHWAY	1.881288479	0.041666667
KEGG_ARRHYTHMOGENIC_RIGHT_VENTRICULAR_CARDIOMYOPATHY_ARVC	-1.398361784	0.011904762
KEGG_DILATED_CARDIOMYOPATHY	-1.377105728	0.024096386
KEGG_HYPERTROPHIC_CARDIOMYOPATHY_HCM	-1.333510768	0.012345679
KEGG_NEUROACTIVE_LIGAND_RECEPTOR_INTERACTION	-1.269037207	0.04494382
CHOL
KEGG_REGULATION_OF_AUTOPHAGY	1.801060839	0.020833333
KEGG_RIG_I_LIKE_RECEPTOR_SIGNALING_PATHWAY	1.656607325	0.018518519
KEGG_CYTOSOLIC_DNA_SENSING_PATHWAY	1.637041099	0.018518519
KEGG_ANTIGEN_PROCESSING_AND_PRESENTATION	1.577738173	0.018181818
KEGG_AUTOIMMUNE_THYROID_DISEASE	1.536018387	0.018518519
KEGG_MATURITY_ONSET_DIABETES_OF_THE_YOUNG	1.508771497	0.04
KEGG_TOLL_LIKE_RECEPTOR_SIGNALING_PATHWAY	1.413085672	0.035087719
KEGG_GALACTOSE_METABOLISM	1.400596655	0.04
COAD
KEGG_OLFACTORY_TRANSDUCTION	-1.385067558	0.00990099
KEGG_CYTOSOLIC_DNA_SENSING_PATHWAY	-1.313370493	0.00990099
KEGG_REGULATION_OF_AUTOPHAGY	-1.299127698	0.02
KEGG_RIG_I_LIKE_RECEPTOR_SIGNALING_PATHWAY	-1.248288737	0.01980198
KEGG_ANTIGEN_PROCESSING_AND_PRESENTATION	-1.241213578	0.01980198
KEGG_AUTOIMMUNE_THYROID_DISEASE	-1.275351212	0.02970297
KIRC:
KEGG_STEROID_HORMONE_BIOSYNTHESIS	-1.643548032	0.047619048
KEGG_DRUG_METABOLISM_OTHER_ENZYMES	-1.635871443	0.048780488
KEGG_PORPHYRIN_AND_CHLOROPHYLL_METABOLISM	-1.635762088	0.025
KEGG_CARDIAC_MUSCLE_CONTRACTION	1.437583292	0.043478261
KEGG_CYTOKINE_CYTOKINE_RECEPTOR_INTERACTION	1.406171561	0.013513514
KEGG_MAPK_SIGNALING_PATHWAY	1.389450276	0.013333333
KEGG_MELANOGENESIS	1.370417798	0.03030303
KEGG_CHEMOKINE_SIGNALING_PATHWAY	1.366168708	0.014084507
KEGG_DILATED_CARDIOMYOPATHY	1.358829238	0.043478261
KEGG_NEUROACTIVE_LIGAND_RECEPTOR_INTERACTION	1.353086678	0.01369863
KEGG_PATHWAYS_IN_CANCER	1.323719735	0.029850746
KEGG_T_CELL_RECEPTOR_SIGNALING_PATHWAY	1.291556068	0.046153846
KEGG_OLFACTORY_TRANSDUCTION	-1.288788638	0.029411765
KIRP:
KEGG_VALINE_LEUCINE_AND_ISOLEUCINE_DEGRADATION	-1.956047604	0.045454545
KEGG_PROPANOATE_METABOLISM	-1.773218645	0.043478261
KEGG_PYRUVATE_METABOLISM	-1.65462911	0.045454545
KEGG_GLYCINE_SERINE_AND_THREONINE_METABOLISM	-1.621591533	0.043478261
KEGG_OLFACTORY_TRANSDUCTION	1.357676005	0.01
LGG:
KEGG_NEUROACTIVE_LIGAND_RECEPTOR_INTERACTION	-1.89979457	0.025641026
KEGG_CALCIUM_SIGNALING_PATHWAY	-1.850535386	0.027027027
KEGG_CYTOKINE_CYTOKINE_RECEPTOR_INTERACTION	-1.680868764	0.026315789
KEGG_HYPERTROPHIC_CARDIOMYOPATHY_HCM	-1.483742059	0.02
KEGG_LONG_TERM_POTENTIATION	-1.472104996	0.019230769
KEGG_LONG_TERM_DEPRESSION	-1.433324921	0.019230769
KEGG_DILATED_CARDIOMYOPATHY	-1.428222778	0.020833333
KEGG_CELL_ADHESION_MOLECULES_CAMS	-1.410633263	0.022222222
KEGG_VASCULAR_SMOOTH_MUSCLE_CONTRACTION	-1.466623065	0.041666667
KEGG_ARRHYTHMOGENIC_RIGHT_VENTRICULAR_CARDIOMYOPATHY_ARVC	-1.406258071	0.038461538
KEGG_CHEMOKINE_SIGNALING_PATHWAY	-1.349404145	0.046511628
KEGG_SYSTEMIC_LUPUS_ERYTHEMATOSUS	1.32488774	0.034482759
KEGG_JAK_STAT_SIGNALING_PATHWAY	-1.324174134	0.046511628
MESO:
KEGG_CYTOSOLIC_DNA_SENSING_PATHWAY	-1.759686101	0.032258065
KEGG_REGULATION_OF_AUTOPHAGY	-1.69801252	0.026315789
KEGG_RIG_I_LIKE_RECEPTOR_SIGNALING_PATHWAY	-1.665380701	0.032258065
KEGG_RNA_DEGRADATION	1.641780867	0.013888889
KEGG_ANTIGEN_PROCESSING_AND_PRESENTATION	-1.606447783	0.029411765
KEGG_TOLL_LIKE_RECEPTOR_SIGNALING_PATHWAY	-1.599112337	0.03030303
KEGG_AUTOIMMUNE_THYROID_DISEASE	-1.581494376	0.03125
KEGG_NATURAL_KILLER_CELL_MEDIATED_CYTOTOXICITY	-1.411655813	0.035714286
TGCT:
KEGG_STEROID_HORMONE_BIOSYNTHESIS	1.560087215	0.013513514
KEGG_PORPHYRIN_AND_CHLOROPHYLL_METABOLISM	1.543875173	0.015151515
KEGG_RETINOL_METABOLISM	1.509994649	0.014084507
KEGG_COMPLEMENT_AND_COAGULATION_CASCADES	1.505161516	0.014084507
KEGG_DRUG_METABOLISM_CYTOCHROME_P450	1.482289575	0.014285714
KEGG_TYROSINE_METABOLISM	1.462314209	0.014925373
KEGG_NEUROACTIVE_LIGAND_RECEPTOR_INTERACTION	1.436002401	0.0125
KEGG_MATURITY_ONSET_DIABETES_OF_THE_YOUNG	1.567941104	0.03030303
KEGG_ASCORBATE_AND_ALDARATE_METABOLISM	1.564165978	0.03030303
KEGG_PENTOSE_AND_GLUCURONATE_INTERCONVERSIONS	1.542707805	0.028571429
KEGG_STARCH_AND_SUCROSE_METABOLISM	1.474098268	0.041666667
KEGG_DRUG_METABOLISM_OTHER_ENZYMES	1.473858692	0.041666667
KEGG_METABOLISM_OF_XENOBIOTICS_BY_CYTOCHROME_P450	1.444973251	0.042253521
KEGG_RIBOSOME	-1.400406118	0.033333333
THCA:
KEGG_CITRATE_CYCLE_TCA_CYCLE	-1.56098224	0.028571429
KEGG_HEMATOPOIETIC_CELL_LINEAGE	1.458783741	0.044776119
KEGG_LONG_TERM_POTENTIATION	1.447040181	0.043478261
KEGG_CYTOKINE_CYTOKINE_RECEPTOR_INTERACTION	1.410744413	0.026666667
KEGG_NEUROACTIVE_LIGAND_RECEPTOR_INTERACTION	1.385436097	0.028169014
KEGG_CHEMOKINE_SIGNALING_PATHWAY	1.38428999	0.028169014
KEGG_T_CELL_RECEPTOR_SIGNALING_PATHWAY	1.373252376	0.03030303
KEGG_CALCIUM_SIGNALING_PATHWAY	1.364992559	0.043478261
KEGG_OLFACTORY_TRANSDUCTION	-1.34761037	0.037037037
UVM:
KEGG_RIBOSOME	-1.629046616	0.04
KEGG_NEUROACTIVE_LIGAND_RECEPTOR_INTERACTION	1.626384862	0.010869565
KEGG_CYTOKINE_CYTOKINE_RECEPTOR_INTERACTION	1.540855056	0.010869565
KEGG_NATURAL_KILLER_CELL_MEDIATED_CYTOTOXICITY	1.530493839	0.024390244
KEGG_CALCIUM_SIGNALING_PATHWAY	1.514957167	0.011764706
KEGG_ANTIGEN_PROCESSING_AND_PRESENTATION	1.4941461	0.025316456
KEGG_T_CELL_RECEPTOR_SIGNALING_PATHWAY	1.485420671	0.026315789
KEGG_AUTOIMMUNE_THYROID_DISEASE	1.484118527	0.027777778
KEGG_CYTOSOLIC_DNA_SENSING_PATHWAY	1.46938661	0.02739726
KEGG_JAK_STAT_SIGNALING_PATHWAY	1.457058498	0.011904762
KEGG_ARRHYTHMOGENIC_RIGHT_VENTRICULAR_CARDIOMYOPATHY_ARVC	1.435655225	0.025316456
KEGG_REGULATION_OF_AUTOPHAGY	1.432471325	0.030769231
KEGG_HEMATOPOIETIC_CELL_LINEAGE	1.422611741	0.038461538
KEGG_CHEMOKINE_SIGNALING_PATHWAY	1.410586129	0.023529412
KEGG_CELL_ADHESION_MOLECULES_CAMS	1.376827816	0.036144578
KEGG_DILATED_CARDIOMYOPATHY	1.359889237	0.026315789
KEGG_CARDIAC_MUSCLE_CONTRACTION	1.350121357	0.037974684
KEGG_TOLL_LIKE_RECEPTOR_SIGNALING_PATHWAY	1.339009051	0.025974026
KEGG_RIG_I_LIKE_RECEPTOR_SIGNALING_PATHWAY	1.338477115	0.0375
KEGG_LONG_TERM_DEPRESSION	1.316971434	0.049382716
